# Supplementary material for: Effects of salt stress on soil enzyme activities and rhizosphere microbial structure in salt-tolerant and -sensitive soybean
Source: Sci Rep. 2023 Oct 10;13:17057. doi: 10.1038/s41598-023-44266-5 (PMC10564926; doi:10.1038/s41598-023-44266-5)
Supplement: Supplementary file 1 — Supplementary Tables. [file 41598_2023_44266_MOESM1_ESM.xlsx]

## Sheet: Table S1
Table S1 ASVs that are significantly abundance in the rhzisphere soil (0.3Na-T vs. 0Na-T, P<0.05).
ASV	logFC	padj	Phylum	Class	Order	Family	Genus	Species
ASV1	7.79208	5.44483e-05	Firmicutes	Bacilli	Alicyclobacillales	Alicyclobacillaceae	Alicyclobacillus	Unclassified
ASV5	5.16091	1.26276e-10	Chloroflexi	Ktedonobacteria	Ktedonobacterales	JG30-KF-AS9	Unclassified	Unclassified
ASV11	1.36111	0.0112915	Firmicutes	Bacilli	Bacillales	Bacillaceae	Bacillus	Unclassified
ASV16	8.10504	0.000233555	Firmicutes	Bacilli	Alicyclobacillales	Alicyclobacillaceae	Alicyclobacillus	Unclassified
ASV15	8.05954	0.00337593	Proteobacteria	Gammaproteobacteria	Xanthomonadales	Rhodanobacteraceae	Dyella	Unclassified
ASV19	8.65284	0.00389728	Firmicutes	Bacilli	Alicyclobacillales	Alicyclobacillaceae	Alicyclobacillus	Unclassified
ASV25	8.58371	0.0182695	Firmicutes	Bacilli	Alicyclobacillales	Alicyclobacillaceae	Alicyclobacillus	Alicyclobacillus_ferrooxydans
ASV40	4.64712	8.09529e-07	WPS-2	Unclassified	Unclassified	Unclassified	Unclassified	Unclassified
ASV66	4.57399	0.0205997	Firmicutes	Bacilli	Alicyclobacillales	Alicyclobacillaceae	Tumebacillus	Unclassified
ASV71	2.48938	8.16025e-05	Chloroflexi	Ktedonobacteria	Ktedonobacterales	JG30-KF-AS9	Unclassified	Unclassified
ASV86	3.44422	3.79639e-07	Chloroflexi	Ktedonobacteria	Ktedonobacterales	Ktedonobacteraceae	FCPS473	Unclassified
ASV105	2.97728	6.89789e-07	Chloroflexi	Ktedonobacteria	Ktedonobacterales	JG30-KF-AS9	Unclassified	Unclassified
ASV116	7.07948	2.1365e-08	Chloroflexi	OLB14	Unclassified	Unclassified	Unclassified	Unclassified
ASV130	0.807355	0.0224069	Acidobacteriota	Acidobacteriae	Acidobacteriales	Acidobacteriaceae_(Subgroup_1)	Terracidiphilus	Unclassified
ASV132	4.74595	0.00761016	Firmicutes	Bacilli	Alicyclobacillales	Alicyclobacillaceae	Tumebacillus	Tumebacillus_ginsengisoli
ASV163	2.79442	5.41968e-06	Chloroflexi	Ktedonobacteria	Ktedonobacterales	JG30-KF-AS9	Unclassified	Unclassified
ASV167	1.31438	0.00332511	Firmicutes	Bacilli	Bacillales	Bacillaceae	Bacillus	Bacillus_funiculus
ASV196	6.42206	5.3523e-06	Proteobacteria	Gammaproteobacteria	KF-JG30-C25	Unclassified	Unclassified	Unclassified
ASV181	1.54889	0.00326266	Actinobacteriota	Thermoleophilia	Gaiellales	Unclassified	Unclassified	Unclassified
ASV220	5.84298	0.000142983	Chloroflexi	Ktedonobacteria	Ktedonobacterales	JG30-KF-AS9	Unclassified	Unclassified
ASV215	1.86921	0.00244911	Chloroflexi	Ktedonobacteria	Ktedonobacterales	JG30-KF-AS9	Unclassified	Unclassified
ASV218	2.54749	0.000830359	Actinobacteriota	Actinobacteria	Frankiales	Acidothermaceae	Acidothermus	Thermomonosporaceae_bacterium
ASV263	2.09516	0.0195911	WPS-2	Unclassified	Unclassified	Unclassified	Unclassified	Unclassified
ASV266	4.98299	0.000174441	Actinobacteriota	Thermoleophilia	Gaiellales	Unclassified	Unclassified	Unclassified
ASV328	3.39232	5.14863e-05	Chloroflexi	Ktedonobacteria	Ktedonobacterales	JG30-KF-AS9	Unclassified	Unclassified
ASV340	6.13443	3.26519e-08	Chloroflexi	Ktedonobacteria	Ktedonobacterales	Ktedonobacteraceae	FCPS473	Unclassified
ASV316	2.4126	0.000163978	Chloroflexi	Ktedonobacteria	Ktedonobacterales	JG30-KF-AS9	Unclassified	Unclassified
ASV336	1.38628	0.00769412	Actinobacteriota	Thermoleophilia	Solirubrobacterales	67-14	Unclassified	Unclassified
ASV364	2.05311	0.000152012	Chloroflexi	Ktedonobacteria	Ktedonobacterales	JG30-KF-AS9	Unclassified	Unclassified
ASV376	5.39232	3.40921e-08	Chloroflexi	Ktedonobacteria	Ktedonobacterales	JG30-KF-AS9	Unclassified	Unclassified
ASV394	1.10962	0.0267138	Actinobacteriota	Actinobacteria	Corynebacteriales	Mycobacteriaceae	Mycobacterium	Unclassified
ASV488	3.51096	0.000166418	Chloroflexi	Ktedonobacteria	Ktedonobacterales	Ktedonobacteraceae	FCPS473	Unclassified
ASV493	1.64386	0.0449985	Actinobacteriota	Thermoleophilia	Gaiellales	Unclassified	Unclassified	Unclassified
ASV559	1.78136	0.0117678	Acidobacteriota	Acidobacteriae	Subgroup_2	Unclassified	Unclassified	Unclassified
ASV580	4.44626	0.00581525	Chloroflexi	Ktedonobacteria	Ktedonobacterales	JG30-KF-AS9	Unclassified	Unclassified
ASV589	2.70044	0.00631302	Chloroflexi	Ktedonobacteria	Ktedonobacterales	JG30-KF-AS9	Unclassified	Unclassified
ASV631	3.06609	6.49353e-05	Chloroflexi	Ktedonobacteria	Ktedonobacterales	Ktedonobacteraceae	FCPS473	Unclassified
ASV681	2.18763	0.00229589	Gemmatimonadota	Gemmatimonadetes	Gemmatimonadales	Gemmatimonadaceae	Unclassified	Unclassified
ASV756	3.8413	0.00519991	RCP2-54	Unclassified	Unclassified	Unclassified	Unclassified	Unclassified
ASV753	3.56071	0.0309055	Crenarchaeota	Nitrososphaeria	Group_1.1c	Unclassified	Unclassified	Unclassified
ASV913	2.24393	0.0245572	Actinobacteriota	Actinobacteria	Corynebacteriales	Mycobacteriaceae	Mycobacterium	Mycobacterium_sp.
ASV899	2.7866	0.000551099	Actinobacteriota	Actinobacteria	Micrococcales	Micrococcaceae	Pseudarthrobacter	Unclassified
ASV1101	4.85798	0.000426382	Firmicutes	Bacilli	Alicyclobacillales	Alicyclobacillaceae	Alicyclobacillus	Unclassified
ASV1357	2.76553	0.0351278	Firmicutes	Bacilli	Bacillales	Bacillaceae	Bacillus	Unclassified
ASV1760	2.43296	0.0312383	Actinobacteriota	Actinobacteria	Corynebacteriales	Mycobacteriaceae	Mycobacterium	Unclassified
ASV2187	2.90689	0.0323471	Firmicutes	Bacilli	Bacillales	Planococcaceae	Rummeliibacillus	Bacillus_sp.
ASVs that are significantly abundance in the rhzisphere soil (0.3Na-S vs. 0Na-S, P<0.05).
ASV	logFC	padj	Phylum	Class	Order	Family	Genus	Species
ASV1	6.13891	5.04604e-06	Firmicutes	Bacilli	Alicyclobacillales	Alicyclobacillaceae	Alicyclobacillus	Unclassified
ASV3	6.36022	4.46904e-05	Proteobacteria	Gammaproteobacteria	Xanthomonadales	Rhodanobacteraceae	Mizugakiibacter	Unclassified
ASV5	3.3609	4.00065e-07	Chloroflexi	Ktedonobacteria	Ktedonobacterales	JG30-KF-AS9	Unclassified	Unclassified
ASV4	6.11797	0.000138978	Patescibacteria	Saccharimonadia	Saccharimonadales	Unclassified	Unclassified	Candidatus_Saccharibacteria
ASV6	5.98737	1.00933e-05	WPS-2	Unclassified	Unclassified	Unclassified	Unclassified	Unclassified
ASV10	7.55203	7.25709e-06	Firmicutes	Bacilli	Alicyclobacillales	Alicyclobacillaceae	Alicyclobacillus	Unclassified
ASV11	0.834757	0.0340939	Firmicutes	Bacilli	Bacillales	Bacillaceae	Bacillus	Unclassified
ASV12	7.65614	1.84173e-05	Firmicutes	Bacilli	Alicyclobacillales	Alicyclobacillaceae	Tumebacillus	Tumebacillus_ginsengisoli
ASV14	6.81826	7.34963e-07	Acidobacteriota	Acidobacteriae	Acidobacteriales	Acidobacteriaceae_(Subgroup_1)	Acidipila	Unclassified
ASV19	8.92407	0.0136807	Firmicutes	Bacilli	Alicyclobacillales	Alicyclobacillaceae	Alicyclobacillus	Unclassified
ASV17	8.9491	2.13506e-10	Acidobacteriota	Acidobacteriae	Acidobacteriales	Acidobacteriaceae_(Subgroup_1)	Unclassified	Unclassified
ASV25	5.76155	0.00151547	Firmicutes	Bacilli	Alicyclobacillales	Alicyclobacillaceae	Alicyclobacillus	Alicyclobacillus_ferrooxydans
ASV29	5.59378	6.51859e-06	Firmicutes	Bacilli	Alicyclobacillales	Alicyclobacillaceae	Alicyclobacillus	Unclassified
ASV31	7.6837	0.0112167	Firmicutes	Bacilli	Alicyclobacillales	Alicyclobacillaceae	Alicyclobacillus	Alicyclobacillus_ferrooxydans
ASV33	4.99749	0.0284626	Firmicutes	Bacilli	Alicyclobacillales	Alicyclobacillaceae	Alicyclobacillus	Unclassified
ASV40	4.28764	5.94484e-07	WPS-2	Unclassified	Unclassified	Unclassified	Unclassified	Unclassified
ASV45	8.92926	4.80417e-12	Bacteroidota	Bacteroidia	Chitinophagales	Chitinophagaceae	Unclassified	Unclassified
ASV46	8.21998	0.00409118	Proteobacteria	Gammaproteobacteria	Xanthomonadales	Rhodanobacteraceae	Dyella	Unclassified
ASV51	5.938	2.80055e-10	Proteobacteria	Gammaproteobacteria	Unclassified	Unclassified	Acidibacter	bacterium_Ellin5264
ASV60	2.27343	1.78114e-07	Proteobacteria	Alphaproteobacteria	Caulobacterales	Caulobacteraceae	Phenylobacterium	Unclassified
ASV63	6.98014	0.000704739	Firmicutes	Bacilli	Alicyclobacillales	Alicyclobacillaceae	Alicyclobacillus	Unclassified
ASV73	8.63421	2.16202e-07	Proteobacteria	Gammaproteobacteria	Unclassified	Unclassified	Acidibacter	Unclassified
ASV71	0.715119	0.000556682	Chloroflexi	Ktedonobacteria	Ktedonobacterales	JG30-KF-AS9	Unclassified	Unclassified
ASV76	6.79604	4.81475e-10	Proteobacteria	Gammaproteobacteria	Unclassified	Unclassified	Acidibacter	Unclassified
ASV86	1.83007	0.000208837	Chloroflexi	Ktedonobacteria	Ktedonobacterales	Ktedonobacteraceae	FCPS473	Unclassified
ASV88	2.71214	9.90439e-07	WPS-2	Unclassified	Unclassified	Unclassified	Unclassified	Unclassified
ASV89	6.21723	2.38923e-09	Proteobacteria	Alphaproteobacteria	Elsterales	Unclassified	Unclassified	Unclassified
ASV91	6.56752	0.000112497	Proteobacteria	Gammaproteobacteria	Burkholderiales	Burkholderiaceae	Burkholderia-Caballeronia-Paraburkholderia	Unclassified
ASV93	6.77698	0.0353866	Bacteroidota	Bacteroidia	Chitinophagales	Chitinophagaceae	Edaphobaculum	Unclassified
ASV105	1.02254	2.47813e-05	Chloroflexi	Ktedonobacteria	Ktedonobacterales	JG30-KF-AS9	Unclassified	Unclassified
ASV120	4.08179	6.06656e-08	Proteobacteria	Gammaproteobacteria	Xanthomonadales	Rhodanobacteraceae	Chujaibacter	Unclassified
ASV116	3.02137	1.87238e-07	Chloroflexi	OLB14	Unclassified	Unclassified	Unclassified	Unclassified
ASV130	0.666719	0.00301762	Acidobacteriota	Acidobacteriae	Acidobacteriales	Acidobacteriaceae_(Subgroup_1)	Terracidiphilus	Unclassified
ASV132	5.96413	6.53834e-07	Firmicutes	Bacilli	Alicyclobacillales	Alicyclobacillaceae	Tumebacillus	Tumebacillus_ginsengisoli
ASV163	0.991283	0.0212265	Chloroflexi	Ktedonobacteria	Ktedonobacterales	JG30-KF-AS9	Unclassified	Unclassified
ASV173	6.73606	1.27485e-07	Proteobacteria	Gammaproteobacteria	Unclassified	Unclassified	Acidibacter	Unclassified
ASV167	0.347413	0.00970123	Firmicutes	Bacilli	Bacillales	Bacillaceae	Bacillus	Bacillus_funiculus
ASV181	1.09824	0.000225051	Actinobacteriota	Thermoleophilia	Gaiellales	Unclassified	Unclassified	Unclassified
ASV199	6.25927	0.000284618	Proteobacteria	Gammaproteobacteria	Xanthomonadales	Rhodanobacteraceae	Dyella	Unclassified
ASV198	5.90288	7.6345e-09	Actinobacteriota	Actinobacteria	Frankiales	Frankiaceae	Jatrophihabitans	Unclassified
ASV197	1.10375	0.0411848	Chloroflexi	Ktedonobacteria	Ktedonobacterales	JG30-KF-AS9	Unclassified	Unclassified
ASV220	5.66888	0.000286113	Chloroflexi	Ktedonobacteria	Ktedonobacterales	JG30-KF-AS9	Unclassified	Unclassified
ASV215	2.94166	0.00616476	Chloroflexi	Ktedonobacteria	Ktedonobacterales	JG30-KF-AS9	Unclassified	Unclassified
ASV208	5.70966	1.04031e-07	Acidobacteriota	Acidobacteriae	Subgroup_2	Unclassified	Unclassified	Unclassified
ASV257	2.28109	0.00034461	Actinobacteriota	Actinobacteria	Frankiales	Acidothermaceae	Acidothermus	Unclassified
ASV262	6.85175	0.000248857	Chloroflexi	Ktedonobacteria	Ktedonobacterales	Ktedonobacteraceae	Unclassified	bacterium_SOSP1-63
ASV256	3.66073	9.80905e-06	Actinobacteriota	Actinobacteria	Frankiales	Acidothermaceae	Acidothermus	Unclassified
ASV263	1.52195	0.000445048	WPS-2	Unclassified	Unclassified	Unclassified	Unclassified	Unclassified
ASV266	1.8429	0.000260281	Actinobacteriota	Thermoleophilia	Gaiellales	Unclassified	Unclassified	Unclassified
ASV283	0.747516	0.0329511	Firmicutes	Bacilli	Bacillales	Bacillaceae	Bacillus	Unclassified
ASV314	3.4126	0.00101975	Acidobacteriota	Acidobacteriae	Acidobacteriales	Acidobacteriaceae_(Subgroup_1)	Edaphobacter	Unclassified
ASV321	2.62015	5.37456e-05	Chloroflexi	Ktedonobacteria	Ktedonobacterales	Ktedonobacteraceae	FCPS473	Unclassified
ASV318	4.56478	1.49593e-07	Actinobacteriota	Actinobacteria	Frankiales	Acidothermaceae	Acidothermus	Unclassified
ASV328	2.34981	1.45364e-05	Chloroflexi	Ktedonobacteria	Ktedonobacterales	JG30-KF-AS9	Unclassified	Unclassified
ASV340	2.07455	0.00117734	Chloroflexi	Ktedonobacteria	Ktedonobacterales	Ktedonobacteraceae	FCPS473	Unclassified
ASV338	6.04439	2.34412e-07	Acidobacteriota	Acidobacteriae	Acidobacteriales	Acidobacteriaceae_(Subgroup_1)	Occallatibacter	Unclassified
ASV336	1.46761	0.000165558	Actinobacteriota	Thermoleophilia	Solirubrobacterales	67-14	Unclassified	Unclassified
ASV364	0.466781	0.00609306	Chloroflexi	Ktedonobacteria	Ktedonobacterales	JG30-KF-AS9	Unclassified	Unclassified
ASV370	1.29235	0.00109367	Chloroflexi	Chloroflexia	Thermomicrobiales	JG30-KF-CM45	Unclassified	Unclassified
ASV376	2.848	8.38371e-06	Chloroflexi	Ktedonobacteria	Ktedonobacterales	JG30-KF-AS9	Unclassified	Unclassified
ASV477	3.42033	0.00300239	Actinobacteriota	Actinobacteria	Micromonosporales	Micromonosporaceae	Unclassified	Unclassified
ASV519	2.27612	0.00120525	WPS-2	Unclassified	Unclassified	Unclassified	Unclassified	Unclassified
ASV559	1.74723	0.000169354	Acidobacteriota	Acidobacteriae	Subgroup_2	Unclassified	Unclassified	Unclassified
ASV580	1.75132	0.0355972	Chloroflexi	Ktedonobacteria	Ktedonobacterales	JG30-KF-AS9	Unclassified	Unclassified
ASV631	3.32193	0.000827879	Chloroflexi	Ktedonobacteria	Ktedonobacterales	Ktedonobacteraceae	FCPS473	Unclassified
ASV610	1.5025	0.0268107	Actinobacteriota	Actinobacteria	Corynebacteriales	Mycobacteriaceae	Mycobacterium	Unclassified
ASV720	3.13386	0.000681816	Chloroflexi	Ktedonobacteria	Ktedonobacterales	JG30-KF-AS9	Unclassified	Unclassified
ASV750	3.16993	0.000195284	Proteobacteria	Gammaproteobacteria	Xanthomonadales	Rhodanobacteraceae	Chujaibacter	Unclassified
ASV742	4.24793	0.000133418	Proteobacteria	Gammaproteobacteria	Xanthomonadales	Rhodanobacteraceae	Mizugakiibacter	Unclassified
ASV756	4.44294	3.17571e-06	RCP2-54	Unclassified	Unclassified	Unclassified	Unclassified	Unclassified
ASV881	3.92811	0.00513899	Acidobacteriota	Acidobacteriae	Acidobacteriales	Acidobacteriaceae_(Subgroup_1)	Edaphobacter	Unclassified
ASV799	2.5502	0.0130668	Actinobacteriota	Thermoleophilia	Gaiellales	Unclassified	Unclassified	Unclassified
ASV958	3.7761	0.0100002	Actinobacteriota	Thermoleophilia	Gaiellales	Unclassified	Unclassified	Unclassified
ASV1056	2.18442	0.021662	Actinobacteriota	Thermoleophilia	Gaiellales	Unclassified	Unclassified	Unclassified
ASV1044	3.5502	0.0386721	Firmicutes	Bacilli	Alicyclobacillales	Alicyclobacillaceae	Alicyclobacillus	Unclassified
ASV1004	2.49185	0.0150251	Actinobacteriota	Thermoleophilia	Gaiellales	Unclassified	Unclassified	Unclassified
ASV1042	3.88264	0.0279721	Actinobacteriota	Thermoleophilia	Gaiellales	Unclassified	Unclassified	bacterium_Ellin6515
ASV1229	4.61471	0.00019842	Patescibacteria	Microgenomatia	Unclassified	Unclassified	Unclassified	Unclassified
ASV1216	2.58496	6.50758e-05	Verrucomicrobiota	Verrucomicrobiae	Chthoniobacterales	Chthoniobacteraceae	Candidatus_Udaeobacter	Unclassified
ASV1276	1.83289	0.00163724	Gemmatimonadota	Gemmatimonadetes	Gemmatimonadales	Gemmatimonadaceae	Roseisolibacter	Unclassified
ASV1415	3.58496	3.53231e-05	Chloroflexi	Ktedonobacteria	Ktedonobacterales	JG30-KF-AS9	Unclassified	Unclassified
ASV1457	2.32193	0.0233874	Actinobacteriota	Thermoleophilia	Gaiellales	Unclassified	Unclassified	Unclassified
ASV1435	3.03562	0.0302326	Chloroflexi	Chloroflexia	Thermomicrobiales	JG30-KF-CM45	Unclassified	Unclassified
ASV1553	3.77259	0.0156279	Actinobacteriota	Actinobacteria	Micromonosporales	Micromonosporaceae	Unclassified	Rugosimonospora_sp.
ASV1842	3.39232	0.0303333	Actinobacteriota	Acidimicrobiia	IMCC26256	Unclassified	Unclassified	bacterium_enrichment
ASV2211	3.16993	0.0107661	Proteobacteria	Alphaproteobacteria	Acetobacterales	Acetobacteraceae	Unclassified	Unclassified

## Sheet: Table S2
Table S2 ASVs that are co-enriched in two pairs of plant materials in rhizosphere soil.
ASV	Phylum	Class	Order	Family	Genus	Species
ASV1	Firmicutes	Bacilli	Alicyclobacillales	Alicyclobacillaceae	Alicyclobacillus	Unclassified
ASV105	Chloroflexi	Ktedonobacteria	Ktedonobacterales	JG30-KF-AS9	Unclassified	Unclassified
ASV11	Firmicutes	Bacilli	Bacillales	Bacillaceae	Bacillus	Unclassified
ASV116	Chloroflexi	OLB14	Unclassified	Unclassified	Unclassified	Unclassified
ASV130	Acidobacteriota	Acidobacteriae	Acidobacteriales	Acidobacteriaceae_(Subgroup_1)	Terracidiphilus	Unclassified
ASV132	Firmicutes	Bacilli	Alicyclobacillales	Alicyclobacillaceae	Tumebacillus	Tumebacillus_ginsengisoli
ASV163	Chloroflexi	Ktedonobacteria	Ktedonobacterales	JG30-KF-AS9	Unclassified	Unclassified
ASV167	Firmicutes	Bacilli	Bacillales	Bacillaceae	Bacillus	Bacillus_funiculus
ASV181	Actinobacteriota	Thermoleophilia	Gaiellales	Unclassified	Unclassified	Unclassified
ASV19	Firmicutes	Bacilli	Alicyclobacillales	Alicyclobacillaceae	Alicyclobacillus	Unclassified
ASV215	Chloroflexi	Ktedonobacteria	Ktedonobacterales	JG30-KF-AS9	Unclassified	Unclassified
ASV220	Chloroflexi	Ktedonobacteria	Ktedonobacterales	JG30-KF-AS9	Unclassified	Unclassified
ASV25	Firmicutes	Bacilli	Alicyclobacillales	Alicyclobacillaceae	Alicyclobacillus	Alicyclobacillus_ferrooxydans
ASV263	WPS-2	Unclassified	Unclassified	Unclassified	Unclassified	Unclassified
ASV266	Actinobacteriota	Thermoleophilia	Gaiellales	Unclassified	Unclassified	Unclassified
ASV328	Chloroflexi	Ktedonobacteria	Ktedonobacterales	JG30-KF-AS9	Unclassified	Unclassified
ASV336	Actinobacteriota	Thermoleophilia	Solirubrobacterales	67-14	Unclassified	Unclassified
ASV340	Chloroflexi	Ktedonobacteria	Ktedonobacterales	Ktedonobacteraceae	FCPS473	Unclassified
ASV364	Chloroflexi	Ktedonobacteria	Ktedonobacterales	JG30-KF-AS9	Unclassified	Unclassified
ASV376	Chloroflexi	Ktedonobacteria	Ktedonobacterales	JG30-KF-AS9	Unclassified	Unclassified
ASV40	WPS-2	Unclassified	Unclassified	Unclassified	Unclassified	Unclassified
ASV5	Chloroflexi	Ktedonobacteria	Ktedonobacterales	JG30-KF-AS9	Unclassified	Unclassified
ASV559	Acidobacteriota	Acidobacteriae	Subgroup_2	Unclassified	Unclassified	Unclassified
ASV580	Chloroflexi	Ktedonobacteria	Ktedonobacterales	JG30-KF-AS9	Unclassified	Unclassified
ASV631	Chloroflexi	Ktedonobacteria	Ktedonobacterales	Ktedonobacteraceae	FCPS473	Unclassified
ASV71	Chloroflexi	Ktedonobacteria	Ktedonobacterales	JG30-KF-AS9	Unclassified	Unclassified
ASV756	RCP2-54	Unclassified	Unclassified	Unclassified	Unclassified	Unclassified
ASV86	Chloroflexi	Ktedonobacteria	Ktedonobacterales	Ktedonobacteraceae	FCPS473	Unclassified
